# Supplementary material for: Comparative transcriptome analysis reveals phytohormone signalings, heat shock module and ROS scavenger mediate the cold-tolerance of rubber tree
Source: Sci Rep. 2018 Mar 21;8:4931. doi: 10.1038/s41598-018-23094-y (PMC5862945; doi:10.1038/s41598-018-23094-y)
Supplement: Supplementary file 2 — Supplementary Dataset 1 [file 41598_2018_23094_MOESM2_ESM.xlsx]

## Sheet: Table 1
Jasmonate signaling
GeneID	A0-VS-B0	A1-VS-B1	A2-VS-B2	B0-VS-B1	B0-VS-B2	A0-VS-A1	A0-VS-A2	Annotation
scaffold0957_116800	0.487395	-1.0156	-0.745134	-1.32642	-1.22093	0.176574	0.0116008	coronatine-insensitive 1
scaffold0059_2507494	0.32398	-0.716436	-0.762297	-0.777168	-0.535079	0.263248	0.551199	coronatine-insensitive 1
scaffold0059_2437078	0.0930163	-0.774374	-0.684071	-0.624607	-0.783806	0.242783	-0.0067189	coronatine-insensitive 1
scaffold0887_176192	0	1.04731	3	4.9542	6.90689	3.90689	3.90689	JAZ10
scaffold0166_117253	2.34104	5.55459	1.38333	-0.693339	0.658963	-3.90689	1.61667	JAZ10
scaffold0762_419876	0.355292	0.39074	-0.396897	-0.914018	-1.75983	-0.949466	-1.00764	JAZ11
scaffold0026_2677018	-0.20148	0.182212	-0.547242	0.2871	-0.190349	-0.0965915	0.155414	JAZ11
scaffold0665_304891	-1.06711	3.45943	0	2.52655	-0.932886	-2	-2	JAZ2
scaffold0015_736848	-3.80735	5.80735	-0.247928	5.80735	7.45943	-3.80735	3.9	JAZ2
scaffold0506_554681	0	4.02841	4.39232	5.02841	-0.0671142	1	-4.45943	JAZ7
scaffold1016_17771	-6.47573	0	-3.90689	0	0	-6.47573	-2.56884	JAZ7
scaffold1016_13049	6.22882	6.56345	1.81421	4.58256	2.49228	4.24793	6.90689	JAZ7
scaffold0724_3556	-0.780434	-0.170986	-0.368782	0.829014	0.27711	0.219566	-0.134542	JAZ8
scaffold0429_394272	0.197145	-0.147286	-0.317264	-0.383482	-0.725694	-0.0390512	-0.211285	JAZ9
scaffold0440_1012668	0.0498292	-0.822979	-0.789423	-0.826703	-1.12897	0.0461045	-0.289721	JAZ9
scaffold0829_182974	-0.241264	2.37025	0.154843	1.34567	-0.526335	-1.26585	-0.922442	plastid jasmonates ZIM-domain protein
scaffold0609_18761	-0.460895	2.68608	0.162939	2.25794	0.716107	-0.889031	0.0922733	plastid jasmonates ZIM-domain protein
scaffold0153_1040902	-0.446198	-0.641029	-1.95858	-0.679332	-2.11128	-0.484502	-0.598902	TIFY 8 isoform
scaffold2643_7833	-0.193363	-0.252766	2.33787	-1.41695	-1.46375	-1.35755	-3.99498	TIFY 8 isoform
scaffold0617_106566	-0.97728	-0.90526	-0.620411	-0.702319	-0.518873	-0.77434	-0.875742	TIFY 4B isoform
scaffold0548_642876	-0.541045	-1.07085	-2.41063	-0.343074	-2.20469	0.186731	-0.335103	TIFY 4B isoform
scaffold1282_14425	-1.06289	0.254573	-0.957187	0.429251	-0.240359	-0.888209	-0.34606	TIFY 4B-like isoform
scaffold1173_227117	-1.31868	-0.791186	-0.718229	-0.336182	-0.936575	-0.863679	-1.53703	TIFY 6B
scaffold3142_11732	-0.705904	-1.47147	-1.89761	-1.07639	-1.37884	-0.310816	-0.187131	TIFY 6B
scaffold0149_301734	-1.87591	0.722466	-1.65896	0.858528	-1.25987	-1.73985	-1.47681	MYC2-like
scaffold0103_1288299	1.56997	1.85275	1.26108	0.86898	0.431424	0.586205	0.740317	transcription factor EMB1444 isoform/MYC2-like
scaffold0103_1789388	-2.32552	-1.03084	-1.85512	0.529921	-0.688913	-0.764765	-1.15932	transcription factor GLABRA 3-like isoform/MYC2-like
scaffold1293_53107	1.79525	-1.2863	0.196629	-2.67035	-1.33303	0.411195	0.26559	transcription factor ILR3/MYC2-like
scaffold0541_719866	-0.523562	-3.24793	-6.18982	-1.41504	-4	1.30933	1.66626	lMYC1
scaffold0103_29681	0.186259	-0.0978473	-1.22152	0.0869356	-0.4544	0.371042	0.953374	lMYC2
scaffold1591_76086	-4.58496	-0.65966	-5.36923	3.7866	0.263034	-0.138706	1.04731	lMYC3
scaffold0791_434132	2.28662	0.675893	1.39202	-0.161421	-0.563195	1.44931	0.331409	transcription factor bHLH106
scaffold0447_334478	0.384925	1.27026	0.206212	0.213713	-0.861024	-0.671625	-0.682312	transcription factor bHLH13-like
scaffold0233_1214141	-0.280108	-1.12404	-0.732415	-0.61129	-0.800523	0.232638	-0.348216	transcription factor bHLH3
scaffold0379_151307	0.974043	1.79916	2.84689	-0.450572	-0.559793	-1.27569	-2.43264	transcription factor bHLH35 isoform
scaffold0214_367608	0.674773	-0.962229	-1.18717	-1.20795	0	0.429049	0.206211	transcription factor bHLH57-like
scaffold0194_373082	-0.843496	-0.51069	-1.80232	-0.787271	-1.38391	-1.12008	-0.425091	transcription factor EGL1 isoform
scaffold1218_85940	0.346116	0.736713	0.64647	0.0411403	-0.333775	-0.349457	-0.634129	transcription factor ICE1
scaffold0807_246338	-1.48321	-2.69773	-1.71149	-1.18161	-1.21723	0.0329146	-0.988945	transcription factor ICE1-like
scaffold0169_1136105	-0.698133	-1.79739	-1.14929	-0.900888	-0.897501	0.19837	-0.44634	transcription factor ICE1-like
scaffold0997_153922	-6.64386	0.604071	-1.84043	5.24793	10.2155	-2	5.4121	dehydration-responsive element-binding protein 1A-like
scaffold0923_363448	0	3.70044	3.58496	3.70044	3.58496	0	0	CRT/DRE binding factor 1
scaffold0923_269698	0	0	3.80735	0	3.80735	0	0	dehydration-responsive element-binding protein 1B-like
scaffold0082_667097	-5.55459	0	-3.14296	0	3.58496	-5.55459	1.17333	dehydration-responsive element-binding protein 1B-like
scaffold0082_669813	-3.70044	0	-4.64386	0	0	-3.70044	0.943416	dehydration-responsive element-binding protein 1E-like
scaffold0534_729612	-3.58496	0	-1.44478	0	5.16993	-3.58496	3.02975	dehydration-responsive element-binding protein 2
scaffold0639_343253	0.963566	1.07082	-0.38109	-0.214574	-0.110738	-0.321823	1.23392	dehydration-responsive element-binding protein 2C
scaffold1276_47774	0.576789	2.82021	0.291981	1.89903	1.99553	-0.344397	2.28034	dehydration-responsive element-binding protein 2C
scaffold0029_1331495	3.58496	0	0	-3.58496	-3.58496	0	0	dehydration-responsive element-binding protein 2D
scaffold0017_3456921	0	3.32193	0	3.32193	0	0	0	dehydration-responsive element-binding protein 2F
scaffold0407_253102	0	3.32193	0.925999	3.32193	4.24793	0	3.32193	dehydration-responsive element-binding protein 2F
scaffold0744_127631	1.58496	0	4.08746	-5.67243	-1.58496	-4.08746	-4.08746	dehydration-responsive element-binding protein 3
scaffold0910_42997	0	-4.39232	-3.32193	0	0	4.39232	3.32193	dehydration-responsive element-binding protein 3-like
scaffold3296_4981	-0.21349	-2.02501	-1.18615	-1.36751	-1.90862	0.444015	-0.935956	dehydration-responsive element-binding protein 3-like
scaffold0114_161003	-0.575165	1.47249	0.885601	-0.242673	0.0644487	-2.29033	-1.39632	EREBP-like
scaffold0647_30372	-1.06529	-1.89077	-0.72792	-2.16993	-0.754888	-1.34445	-1.09226	EREBP-like

## Sheet: Table 2
Hsfs-Hsps module
GeneID	A0-VS-B0	A1-VS-B1	A2-VS-B2	B0-VS-B1	B0-VS-B2	A0-VS-A1	A0-VS-A2	Annotation
scaffold0140_513538	0.212408	0.169227	0.21926	0.0320425	0.285869	0.0752237	0.279017	15.7 kDa heat shock protein, peroxisomal
scaffold0045_1329	0.952621	2.16148	1.33083	1.24055	1.07253	0.0316948	0.69432	17.3 kDa class I heat shock protein
scaffold1974_17263	0	0	-6.22882	0	0	0	6.22882	17.3 kDa class I heat shock protein
scaffold1974_24797	-8.83605	-1.24393	-0.054994	7.41785	8.93369	-0.174272	0.152634	17.3 kDa class I heat shock protein
scaffold1094_4896	0.313077	0.172743	0.428595	0.138843	-0.0219438	0.279177	-0.137462	17.3 kDa class I heat shock protein
scaffold0203_1284195	0.443294	0.677854	0.745722	0.577932	0.435643	0.343372	0.133215	17.3 kDa class I heat shock protein
scaffold0045_4436	-1.26837	-1.10738	-0.633254	0.461566	0.357021	0.300581	-0.278093	17.3 kDa class I heat shock protein
scaffold0344_244229	0.457606	1.04423	0.56183	0.704982	0.433574	0.11836	0.329351	17.3 kDa class I heat shock protein
scaffold1035_297800	1.30971	1.99211	1.64743	0.76284	0.102908	0.0804385	-0.234806	17.3 kDa class I heat shock protein
scaffold0344_261047	0.42018	2.24939	1.73697	1.54009	0.915293	-0.289116	-0.401498	17.3 kDa class I heat shock protein
scaffold5093_644	-0.851256	2.82609	1.4004	3.02819	2.49163	-0.649155	0.239982	17.3 kDa class I heat shock protein
scaffold0344_242438	2.27503	2.66712	2.80697	0.956999	0.950282	0.564906	0.418336	17.3 kDa class I heat shock protein
scaffold0344_236307	-1.28407	1.51936	0.70002	2.99856	2.51787	0.195139	0.533786	17.3 kDa class I heat shock protein
scaffold0344_233877	-1.96864	-0.824546	-0.948911	1.45552	0.942233	0.311422	-0.0774981	17.3 kDa class I heat shock protein
scaffold0941_307908	14.5016	0	13.7183	-14.5016	-0.78327	0	0	17.3 kDa class I heat shock protein
scaffold0867_136416	0.371519	1.61043	1.40915	1.41068	0.937922	0.171776	-0.0997081	17.4 kDa class I heat shock protein-like
scaffold0289_13648	0	7.33985	0	7.33985	0	0	0	17.4 kDa class I heat shock protein-like
scaffold0289_606	-0.698173	4.70402	0.713696	3.0435	1.91277	-2.35869	0.500898	17.4 kDa class I heat shock protein-like
scaffold0636_84365	7.54389	5.37311	4.95288	-0.170784	-0.611184	2	1.97982	17.4 kDa class III heat shock protein
scaffold0310_1250439	-5.32193	0.0242475	-1.63472	5.90689	4.24793	0.560715	0.560715	17.4 kDa class III heat shock protein
scaffold0015_889453	-0.538702	2.75526	1.52076	2.85427	2.10854	-0.439691	0.0490776	17.4 kDa class III heat shock protein
scaffold1888_56433	-0.303357	-0.604307	0.191328	0.226051	0.732831	0.527001	0.238146	17.5 kd heat shock family protein
scaffold0141_518609	-0.476034	0.326496	0.513061	1.19625	1.11963	0.393721	0.130538	17.6 kDa class II heat shock protein
scaffold0203_1359339	-0.0962697	1.51289	1.17876	2.206	1.91016	0.596844	0.63513	17.9 kDa class I heat shock protein
scaffold0141_548675	0.756628	1.9675	0.544162	1.41954	0.612839	0.208667	0.825305	17.9 kDa class II heat shock protein-like
scaffold1901_17018	1.56628	2.07797	1.74443	0.778448	0.327244	0.26676	0.149097	17.9 kDa class II heat shock protein-like
scaffold3409_2150	0.847292	1.38026	1.05105	0.961891	0.488607	0.428924	0.28485	17.9 kDa class II heat shock protein-like
scaffold2322_3317	-10.7859	-12.1775	-14.4167	-1.00846	-3.51096	0.383189	0.119901	17.9 kDa class II heat shock protein-like
scaffold0141_582952	-17.8105	-18.2692	-17.725	0	0	0.458644	-0.0855132	17.9 kDa class II heat shock protein-like
scaffold1331_9128	0.649406	1.46145	1.03177	1.22034	0.823581	0.408306	0.441219	17.9 kDa class II heat shock protein-like
scaffold0141_535353	-1.07221	-0.216387	0.0466786	1.26528	1.06567	0.409456	-0.0532251	17.9 kDa class II heat shock protein-like
scaffold0165_1797950	0.276518	4.35842	3.6593	2.88993	2.76622	-1.19198	-0.616567	17.9 kDa class II heat shock protein-like
scaffold0165_1799930	-2.68216	10.3966	1.48486	4.61525	4.20732	-8.46352	0.0403014	17.9 kDa class II heat shock protein-like
scaffold0203_1357905	0.0759489	1.86546	-0.399931	2.76988	1.88452	0.980371	2.3604	18.1 kDa class I heat shock protein
scaffold1974_4262	0	0	-6.06609	0	0	0	6.06609	18.1 kDa class I heat shock protein
scaffold0344_256841	0.0207709	0.644133	0.567881	0.787359	0.52734	0.163997	-0.0197702	18.1 kDa class I heat shock protein
scaffold0203_1358232	1.03613	4.20945	0.986161	2.42235	1.55231	-0.750972	1.60228	18.1 kDa class I heat shock protein-like
scaffold1974_23411	0	-4.32193	-6.24793	0	0	4.32193	6.24793	18.1 kDa class I heat shock protein
scaffold0645_687748	0.692763	1.72413	1.23309	0.914161	0.836282	-0.117207	0.29595	18.2 kDa class I heat shock family protein
scaffold1094_6633	0.848742	0.780164	1.07036	0.570863	0.340858	0.63944	0.119237	18.2 kDa class I heat shock family protein
scaffold0110_1714362	-11.8788	-12.695	-11.8463	0	0	0.816193	-0.0325434	HSP20-like chaperones superfamily protein
scaffold0149_92802	1.36354	0.932653	1.53773	-0.2035	-0.377802	0.227383	-0.551998	HSP20-like chaperones superfamily protein
scaffold0032_1312872	6.42626	8.41363	0.110558	1.98736	1.50447	0	7.82018	heat-shock protein
scaffold0074_2319295	-0.446202	1.04196	0.466957	0.593963	0.517867	-0.894197	-0.395292	HSP20 family protein
scaffold0094_829488	-0.327384	0.00141927	-0.508021	0.509077	0.276823	0.180274	0.457461	HSP20 family protein
scaffold0998_63042	-7.89482	2.89429	-2.09115	8.41785	5.52356	-2.37126	-0.280108	HSP20 family protein
scaffold1778_66731	0.586244	0.179774	-0.221808	-0.0548421	-0.0885042	0.351628	0.719549	HSP20 family protein
scaffold1316_152789	-0.849242	-0.416461	-0.746726	0.58821	0.222179	0.155429	0.119663	small heat shock protein, chloroplastic-like
scaffold1316_149920	-1.14382	-0.0376178	-0.164345	1.3469	0.910611	0.240698	-0.0688628	small heat shock protein, chloroplastic-like
scaffold0476_864439	-2.81526	1.05445	-0.0515303	0.0544478	1.08092	-3.81526	-1.68281	small heat-shock protein
scaffold1293_68750	-0.386209	2.56884	0.0846478	0.356792	0.383559	-2.59826	-0.0872974	21.7 kDa class VI heat shock protein isoform
scaffold0061_1484416	-0.370368	1.3338	1.11103	0.895113	-0.017702	-0.809057	-1.4991	21.7 kDa class VI heat shock protein isoform
scaffold1971_42288	0	-4.9542	-5	0	0	4.9542	5	22.0 kDa class IV heat shock protein
scaffold0604_727784	0.498125	0.259029	0.206008	0.62466	0.344295	0.863756	0.636412	22.0 kDa class IV heat shock protein
scaffold1120_218060	1.35805	1.02027	0.380604	0.240398	-0.39927	0.578173	0.578173	22.0 kDa class IV heat shock protein isoform
scaffold0375_364529	0.581226	0.595976	0.926915	1.01118	0.535112	0.99643	0.189423	22.0 kDa class IV heat shock protein-like
scaffold0682_637893	-0.406922	2.84597	1.6848	3.18035	2.42525	-0.0725407	0.33353	22.0 kDa class IV heat shock protein-like
scaffold0290_1318830	0.0245299	0.144457	0.0191813	0.238419	0.225019	0.118492	0.230367	heat shock 22K family protein
scaffold0310_578257	5.08746	5.04439	-6.04439	-0.0430687	-5.08746	0	6.04439	23.6 kDa heat shock protein, mitochondrial
scaffold0426_504921	0.230425	0.699462	0.276661	0.719026	0.574392	0.249988	0.528156	23.6 kDa heat shock protein, mitochondrial
scaffold0804_192278	0.918302	1.16135	1.20356	0.602609	0.283766	0.359563	-0.00149601	small heat shock protein 23.8
scaffold2134_20658	0.269491	1.23049	1.0849	0.59022	0.354626	-0.370779	-0.460782	26.5 kDa heat shock protein, mitochondrial isoform
scaffold0141_519104	1.85616	3.13487	0.667476	1.03292	-0.070967	-0.245785	1.11772	cytosolic class II low molecular weight heat shock protein
scaffold2322_11565	1.38284	2.51901	1.80108	1.43279	0.843679	0.296617	0.425438	cytosolic class II low molecular weight heat shock protein
scaffold1426_13445	0.481567	1.34387	0.714968	1.21183	0.562659	0.349533	0.329258	cytosolic class II low molecular weight heat shock protein
scaffold0530_30694	0.282643	2.38429	1.12972	2.0215	1.71335	-0.0801513	0.866278	70 kDa heat shock cognate protein 3
scaffold0031_1936487	-0.31874	2.53526	1.41986	2.09563	1.89585	-0.758366	0.157244	heat shock protein 70
scaffold1049_62024	5.57856	5.87613	5.82395	1.00398	0.92811	0.706414	0.682717	heat shock 70 kDa protein 15-like
scaffold0570_751327	1.85861	1.6454	1.19047	0.707702	0.356081	0.920911	1.02423	stromal 70 kDa heat shock-related protein, chloroplastic
scaffold0042_3054005	-0.400833	-0.588119	-0.478868	0.340929	0.521901	0.528214	0.599936	stromal 70 kDa heat shock-related protein, chloroplastic
scaffold0347_367183	-0.477223	-0.265319	-0.0776734	0.786684	0.81919	0.574781	0.419641	stromal 70 kDa heat shock-related protein, chloroplastic
scaffold1061_262666	0.221704	2.74863	0.832391	2.19463	1.54288	-0.332297	0.932189	heat-shock protein 70
scaffold0583_324673	-1.34643	-1.24061	-0.761108	1.14976	1.3282	1.04395	0.742882	heat shock 70 kDa protein 15-like
scaffold1801_51776	0.755348	0.344477	0.1783	0.448585	0.197527	0.859456	0.774575	heat shock 70 kDa protein 15-like
scaffold0235_269094	-0.116373	-0.76415	-0.623797	-0.750234	-1.13937	-0.102457	-0.631946	heat shock 70 kDa protein 16
scaffold0152_1806611	-0.374051	-1.00526	-0.534336	-1.12597	-1.1961	-0.494765	-1.03581	heat shock 70 kDa protein 16
scaffold0339_868257	-0.00687701	-0.67745	-0.480265	-0.33719	-0.209864	0.333382	0.263524	heat shock 70 kDa protein 17-like
scaffold0453_607091	-0.0744658	-0.934263	-0.711054	-0.749996	-0.701498	0.109801	-0.0649096	heat shock 70 kDa protein 17-like isoform
scaffold0530_34184	-0.0465814	1.44251	0.819697	1.55162	1.10722	0.0625276	0.240945	heat shock 70 kDa protein 5
scaffold0463_379981	0.6251	0.301427	0.832407	0.546501	0.643624	0.870175	0.436318	heat shock 70 kDa protein 8
scaffold2185_12864	-0.216521	0.451805	-0.404879	0.319286	-0.14036	-0.34904	0.0479987	heat shock 70 kDa protein, mitochondrial
scaffold0958_175598	0.780165	1.53446	0.984256	1.11667	0.846477	0.362376	0.642386	heat shock 70 kDa protein, mitochondrial
scaffold2185_12221	0.48965	0.478014	0.192031	0.484468	0.293889	0.496104	0.591508	heat shock 70 kDa protein, mitochondrial
scaffold1783_15509	0.437288	1.42604	0.698066	1.06986	0.842429	0.0811074	0.581651	Heat shock cognate 70 kDa protein
scaffold0367_724839	-0.751437	0.874959	0.536174	1.13238	0.536275	-0.49402	-0.751336	heat shock cognate 70 kDa protein 2
scaffold1862_13537	0.148401	1.77057	1.08919	1.45183	1.16496	-0.170342	0.224172	heat shock cognate 70 kDa protein 2
scaffold0744_442556	-0.395301	-1.17333	-0.711655	-1.96897	-1.41504	-1.19094	-1.09868	Heat shock cognate protein 70-1
scaffold0744_432072	-1.26774	-1.79028	-1.80339	-0.584963	-0.293914	-0.0624225	0.241731	heat shock 70kDa protein
scaffold0027_3412537	0.403293	1.18437	0.662375	0.808356	0.786435	0.027278	0.527353	heat shock cognate protein 80
scaffold1975_26848	0.221966	0.882051	0.655438	1.03032	1.03706	0.370229	0.603586	heat shock cognate protein 80-like
scaffold0143_560916	0.328907	1.42747	0.675513	1.2651	0.794447	0.166539	0.447841	heat shock protein 83
scaffold1526_38203	-0.107858	-0.151827	-0.317518	0.027802	-0.00477824	0.0717702	0.204881	heat shock protein 83
scaffold0351_190152	12.8942	13.503	13.4735	0.608707	0.579203	0	0	heat shock protein 83
scaffold0195_572935	0.0922561	0.575439	0.365901	0.715519	0.508939	0.232336	0.235295	heat shock protein 83
scaffold1172_195001	0.498565	1.08146	0.475019	0.796457	0.664421	0.213561	0.687967	heat shock protein 83
scaffold0280_1361025	0.206426	2.70256	1.524	1.09735	0.163279	-1.39879	-1.15429	heat shock protein 83-like
scaffold0280_1360698	0.00659386	2.8742	1.45449	1.28031	0.205935	-1.5873	-1.24196	heat shock protein 83-like
scaffold0800_420562	0.345544	1.332	0.474788	0.993498	0.660276	0.00704168	0.531032	heat shock protein
scaffold0154_895105	0.296982	-0.931013	1.96455	-0.00560271	0.639824	1.22239	-1.02774	heat stress transcription factor A-1b isoform
scaffold0985_276312	-0.123424	-0.232173	-1.30855	-1.18007	-1.55002	-1.07132	-0.364891	heat stress transcription factor A-1b isoform
scaffold0985_240417	-3.70044	5.24793	0	5.24793	0	-3.70044	-3.70044	heat stress transcription factor A-1b-like
scaffold0985_272322	1.65873	-1.71768	-0.0481746	-1.91139	-0.709268	1.46501	0.997633	heat stress transcription factor A-1b-like
scaffold0840_347202	0.575953	-0.0250085	-0.108296	-1.88977	-1.1163	-1.28881	-0.43205	heat stress transcription factor A-2c
scaffold0269_1354088	1.10754	-0.500366	-0.161051	-1.87137	-1.00655	-0.263461	0.262038	heat stress transcription factor A-2c
scaffold1048_265754	-0.0860398	-0.245332	-0.412957	-1.12626	-1.36695	-0.966971	-1.04003	heat stress transcription factor A-2-like
scaffold0104_2281798	0.126298	-0.673772	-0.127917	-1.6105	-1.76441	-0.810428	-1.51019	heat stress transcription factor A-2-like
scaffold0050_2021924	-0.00536518	-1.93871	-0.85357	-1.27903	-0.961809	0.654314	-0.113604	heat stress transcription factor A-4a
scaffold0220_28626	-0.156784	-1.90191	-1.39394	-1.70019	-1.63676	0.0449364	-0.399607	heat stress transcription factor A-4a
scaffold0262_1081430	0	2.80735	2.80735	0	0	-2.80735	-2.80735	heat stress transcription factor A-4a-like
scaffold0262_1262216	0	2.80735	2.80735	0	0	-2.80735	-2.80735	heat stress transcription factor A-4a-like
scaffold0476_869883	1.66297	3.70044	-1.79141	-0.547488	-0.547488	-2.58496	2.90689	heat stress transcription factor A-4a-like
scaffold0908_330754	-0.211763	0.131489	-0.716488	0.152716	-0.178863	-0.190536	0.325862	heat stress transcription factor A-5
scaffold0484_872679	-0.0849815	0.359328	0.00618918	0.191023	-0.192799	-0.253286	-0.28397	heat stress transcription factor A-5
scaffold0617_81128	0.27077	0.331206	-1.3599	-0.261492	-2.64	-0.321928	-1.00934	heat stress transcription factor A-6b isoform
scaffold0548_602986	-5.52356	0	-3.16993	0	0	-5.52356	-2.35364	heat stress transcription factor A-6b isoform
scaffold0026_252701	0.619953	4.30841	2.13636	2.69709	2.01516	-0.991368	0.498745	heat stress transcription factor A-7a
scaffold0029_2308661	-0.775866	-1.97828	-1.87987	-1.13829	-1.18799	0.0641303	-0.083988	heat stress transcription factor A-8
scaffold1593_4131	0	0	4.70044	0	4.70044	0	0	heat stress transcription factor B-2a-like
scaffold0118_132983	0.496632	2.531	1.00911	1.8641	0.854133	-0.170267	0.341653	heat stress transcription factor B-2b
scaffold0040_3084829	-0.163093	1.86919	0.785143	0.535226	-0.00277952	-1.49706	-0.951015	heat stress transcription factor B-2b
scaffold0887_230318	0.619874	1.848	1.03657	0.652349	-0.341937	-0.575773	-0.758637	heat stress transcription factor B-3
scaffold1127_229684	-5.75489	0	-5.52356	0	0	-5.75489	-0.231326	heat stress transcription factor B-4
scaffold0433_316736	-0.616671	0	0	-3.90689	-3.90689	-4.52356	-4.52356	heat stress transcription factor B-4
scaffold0056_954853	-2.75489	-2.44057	-1.03562	-0.929611	0	-1.24393	-1.71926	heat shock transcription factor B4a
scaffold0233_1525839	-0.263034	-0.559427	-1.63743	-1.53343	-1.61143	-1.23704	-0.237039	heat shock transcription factor B4a
scaffold0795_91009	2.30326	-0.223803	-0.0505938	-1.5756	-0.760736	0.951467	1.59312	heat stress transcription factor C-1
scaffold0795_87656	1.44097	-0.298209	-0.892479	-0.775806	-0.903739	0.963377	1.42971	heat stress transcription factor C-1
scaffold1045_143160	0	3.58496	0	3.58496	0	0	0	heat stress transcription factor family protein
scaffold0093_924216	-0.589175	-1.13579	-0.802835	-0.895075	-0.734858	-0.348459	-0.521198	heat shock factor protein HSF8
scaffold0350_894867	-0.159887	-1.0726	-0.856559	-1.08363	-1.23047	-0.170908	-0.533794	heat shock factor protein HSF8
scaffold0624_511365	-0.903966	-0.150829	-0.698792	-0.283869	-0.288144	-1.03701	-0.493318	heat shock factor-binding protein 1-like
scaffold1415_90925	1.31512	1.17377	0.970588	0.43891	-0.153322	0.580259	0.191209	heat shock factor protein HSF24
scaffold0602_2358	0.563665	1.7248	0.923828	1.61484	1.04292	0.453712	0.682754	heat shock factor protein HSF30 isoform
scaffold0043_1764659	0.924163	1.99382	1.24301	1.39274	0.954292	0.323085	0.635447	heat shock transcription factor

## Sheet: Table 3
ROS scavengers
GeneID	A0-VS-B0	A1-VS-B1	A2-VS-B2	B0-VS-B1	B0-VS-B2	A0-VS-A1	A0-VS-A2	Annotation
scaffold0638_497321	2.14908	1.66561	1.35941	0.448302	0.161583	0.931772	0.951252	copper/zinc-superoxide dismutase
scaffold0117_29717	1.17058	-2.67312	-2.85798	-1.73785	-1.48069	2.10585	2.54788	Cu/Zn superoxide dismutase
scaffold0549_93226	-1.61325	-1.73567	-1.96723	0.299445	-0.150936	0.421873	0.20305	chloroplast copper/zinc superoxide dismutase
scaffold0718_440390	-1.76753	-2.10398	-2.13677	0.37467	0.554599	0.71112	0.92384	Cu/Zn superoxide dismutase
scaffold4109_2853	-2.02354	-0.458622	-1.27394	1.25866	0.821246	-0.306263	0.0716471	copper chaperone for superoxide dismutase, chloroplastic/cytosolic
scaffold0427_434785	-0.135718	-1.58801	-0.72037	-0.780353	-0.385612	0.671942	0.199039	Superoxide dismutase [Mn], mitochondrial
scaffold0013_2128108	-0.785255	-1.03792	-1.07029	-0.113895	0.249637	0.138769	0.534671	catalase
scaffold0073_1899485	-8.83605	-10.744	0	0	0	1.90794	-8.83605	catalase
scaffold0073_1896318	0.312838	-0.948584	-0.0351963	-0.884764	0.580682	0.376659	0.928717	catalase
scaffold0198_214396	-1.25415	-2.00808	-1.51054	-0.682385	-0.442208	0.0715442	-0.18581	catalase
scaffold0276_189863	1.14684	0.584963	-1.28011	-1.36923	-1.66141	-0.807355	0.765535	L-ascorbate peroxidase 3
scaffold4727_3605	-0.324279	1.06509	-0.503526	1.20811	0.522071	-0.181253	0.701319	L-ascorbate peroxidase
scaffold0029_3307615	-0.778121	-1.55404	-0.893987	-0.36832	-0.439368	0.407601	-0.323502	cytosolic ascorbate peroxidase
scaffold0050_1276797	-1.02617	-0.760483	-0.808401	-0.267335	0.098149	-0.533027	-0.119625	L-ascorbate peroxidase
scaffold0041_1339238	-0.872558	0.192706	-0.0815128	0.661288	1.1255	-0.403977	0.334457	L-ascorbate peroxidase 6, chloroplastic
scaffold0998_260430	-1.95936	2.78427	-3.16993	2.78427	-3.16993	-1.95936	-1.95936	cationic peroxidase 1
scaffold0010_343778	2.22239	-1.95936	0	-2.22239	-5.39232	1.95936	-3.16993	cationic peroxidase 1-like
scaffold1954_3377	-5.12928	3.16993	-1.70044	3.16993	3	-5.12928	-0.428843	cationic peroxidase 1-like
scaffold0010_340125	0	0	-3.16993	0	0	0	3.16993	cationic peroxidase 1-like
scaffold0976_86023	0	0	-3.32193	0	0	0	3.32193	cationic peroxidase 1-like
scaffold0043_2958342	0	0	-3	0	0	0	3	cationic peroxidase 2
scaffold1044_206818	4.52356	0	3	-4.52356	-1.52356	0	0	lignin-forming anionic peroxidase
scaffold1044_231678	4.08746	-3.16993	-3.16993	-4.08746	-4.08746	3.16993	3.16993	lignin-forming anionic peroxidase-like
scaffold1121_105764	-4.45943	0	-5.45943	0	0	-4.45943	1	glutathione peroxidase
scaffold0196_285943	0	0.263034	-1.64046	4.16993	4.08746	3.90689	5.72792	glutathione peroxidase 8
scaffold0196_362025	0	-5.24793	0	0	0	5.24793	0	glutathione peroxidase 8
scaffold0196_372488	0.0789607	-1.20673	-0.714271	-1.74811	-1.2531	-0.462424	-0.45987	phospholipid hydroperoxide glutathione peroxidase
scaffold0105_971799	0.936806	-0.756729	0.736966	0.376854	1.46529	2.07039	1.66513	peroxidase 10 isoform
scaffold0140_552360	4.58496	0	0	-4.58496	-4.58496	0	0	peroxidase 11
scaffold0195_290440	3	4.58496	4	1.58496	1	0	0	peroxidase 11
scaffold3102_1604	0	0	-4	0	0	0	4	peroxidase 12-like
scaffold4235_6773	-1.08082	-0.726525	-1.88874	0.0416592	-0.678072	-0.312633	0.129854	peroxidase 12-like
scaffold0656_2985	-0.719099	-2.89482	-0.543622	-1.02237	0.445238	1.15335	0.26976	peroxidase 12-like
scaffold3362_3551	-0.481311	-2.98281	-1.7955	-1.88547	1.37122	0.616031	2.68541	peroxidase 12-like
scaffold3102_15464	0	0	-3	0	0	0	3	peroxidase 12-like
scaffold0246_775027	0.810057	-0.177604	0.255411	-1.5445	-1.1453	-0.556839	-0.590654	peroxidase 17
scaffold0639_662386	2.02417	-0.830075	-3.61961	-2.74177	-3.64866	0.112475	1.99512	peroxidase 17
scaffold0827_486120	0	3	0	3	0	0	0	peroxidase 19
scaffold0929_383356	1.12858	6.06609	-5.04439	-0.945138	-7.01123	-5.88264	-0.838249	peroxidase 21
scaffold0082_1115112	-1.32193	-6.45943	-0.436099	-5.39232	0.280108	-0.254814	-0.605721	peroxidase 25
scaffold0343_533647	-0.0155548	1.33142	1.27869	0.663994	0.356694	-0.682979	-0.937552	peroxidase 27
scaffold1051_220476	-0.687355	0.00715979	0.130961	-0.0764981	1.18415	-0.771013	0.365838	Peroxidase 3
scaffold0096_2278443	-0.463656	0.00421225	-1.09622	0.467868	-0.511253	0	0.121306	peroxidase 3
scaffold0190_337052	0.204889	-1.50516	-1.54669	-0.670775	-0.894246	1.03928	0.857335	peroxidase 3
scaffold0163_231995	-1.48543	0.463174	-2.00836	2.9486	0.782409	1	1.30535	peroxidase 31-like
scaffold0452_857224	-0.989658	-1.4744	-1.85536	-0.783508	-1.46632	-0.298762	-0.600616	peroxidase 31-like
scaffold1616_64744	0.556393	4.08746	-5.64386	-0.556393	-4.64386	-4.08746	1.55639	peroxidase 3-like
scaffold0423_136258	0	0	-0.0458037	0	4.9542	0	5	peroxidase 40
scaffold0026_3341822	-3.16993	-6.40939	-3	0	0	3.23947	-0.169925	peroxidase 43
scaffold0389_891110	0.951456	-2.77586	-1.58108	-1.61265	-1.08472	2.11466	1.44781	peroxidase 47
scaffold2783_13984	-1.078	-1.66297	-2.87447	-1.58496	-1.58496	-1	0.211504	Peroxidase 48
scaffold0387_346261	0	-3.16993	1.91754	0	5.08746	3.16993	3.16993	peroxidase 4-like
scaffold1299_48856	-1.42437	-1.99481	-1.46023	-0.0838038	-0.424841	0.48664	-0.388985	peroxidase 4-like
scaffold0387_379958	1.47393	-7.56224	-1.58496	-4.64386	-0.556393	4.39232	2.5025	peroxidase 4-like
scaffold1092_77465	-5.61471	-3.8679	-6.58496	3.32193	0	1.57511	0.970253	peroxidase 4-like
scaffold0482_32594	0	0	-3	0	0	0	3	peroxidase 5
scaffold1303_785	4	3	-2.20945	-1	1	0	7.20945	peroxidase 5
scaffold1863_32489	0	0	0	4.90689	0	4.90689	0	peroxidase 51
scaffold0310_467929	-0.320946	-1.37519	-1.24877	-1.13596	-1.714	-0.0817192	-0.786175	peroxidase 51
scaffold3381_12690	0	-3.45943	-4.45943	0	0	3.45943	4.45943	peroxidase 55
scaffold1227_74962	0	0	3.16993	0	3.16993	0	0	peroxidase 55
scaffold1286_68984	0	0	-3.58496	2.58496	0	2.58496	3.58496	Peroxidase 57 precursor
scaffold0566_346415	0	-4.08746	-0.169925	0	3	4.08746	3.16993	peroxidase 5-like
scaffold0566_333588	0	0	-4.08746	0	0	0	4.08746	peroxidase 5-like
scaffold0099_685438	-3.16993	3.16993	0	3.16993	0	-3.16993	-3.16993	peroxidase 60
scaffold0024_2563423	1	-4.64386	-4	-4	-4	1.64386	1	peroxidase 61
scaffold1037_266472	-0.679031	-1.40826	-1.47249	0.352302	-0.647698	1.08153	0.145759	peroxidase 64
scaffold2194_27900	-4.16993	-4.70044	3.16993	0	3.16993	0.530515	-4.16993	peroxidase 64
scaffold1762_49473	-4.88874	-6.08746	-7.82018	-3	-3	-1.80128	-0.0685643	peroxidase 65
scaffold0624_379491	-0.49304	-4.24793	-3.51658	-4.75489	-1.58496	-1	1.43857	peroxidase 66
scaffold0029_1102648	1.73954	1.43741	-0.550693	-0.524527	-1.39715	-0.222392	0.893085	peroxidase 9
scaffold0802_512065	5.04439	0	1.08746	-0.956931	-0.956931	4.08746	3	peroxidase N
scaffold4887_1091	1.23947	-0.321928	-1.34958	-2.40939	-2.45519	-0.847997	0.133856	rubber peroxidase 1
scaffold4887_4440	-0.494034	-0.6269	-0.825379	-0.124844	-1.19661	0.00802242	-0.865262	rubber peroxidase 1
scaffold0471_737858	4.90689	0.281771	-3.3505	1.04731	-0.584963	5.67243	7.67243	rubber peroxidase 1
scaffold0458_441134	4	-1.58496	-2.32193	-2	-2	3.58496	4.32193	peroxidase
scaffold1280_156204	0.440573	-3.58496	-1.52356	-4.24793	-1.24793	-0.222392	0.716207	peroxidase
scaffold2861_16295	5.32193	4.75489	4.70044	-0.567041	-0.621488	0	0	peroxidase
scaffold1169_167923	-0.552062	0.356365	0.970122	0.401409	-0.17591	-0.507018	-1.69809	peroxidase

## Sheet: Table 4
Ethylene signaling
GeneID	A0-VS-B0	A1-VS-B1	A2-VS-B2	B0-VS-B1	B0-VS-B2	A0-VS-A1	A0-VS-A2	Annotation
scaffold0163_736728	-1.36773	-1.45323	-1.49219	-0.549442	-0.238702	-0.463947	-0.114248	ethylene response sensor 1
scaffold1412_21002	-0.0568935	-0.905833	-0.406264	-0.712987	-0.352473	0.135953	-0.00310257	ethylene response sensor 1
scaffold1031_40698	-1.66025	-2.28011	-2.66838	-1	-2	-0.380143	-0.991872	ethylene receptor 2
scaffold0838_409025	-0.189602	-2.57326	-0.947786	-1.10941	-0.754634	1.27424	0.00354907	ethylene receptor 2
scaffold2238_4418	0.185174	-0.943142	-0.909343	-1.19543	-1.15985	-0.0671142	-0.0653309	ethylene receptor isoform
scaffold0979_291486	0.603098	-1.03816	-0.439519	-1.49132	-1.07762	0.149937	-0.0349997	ethylene receptor isoform
scaffold0249_259397	-0.197892	-1.43556	-0.883676	-1.1768	-1.47413	0.0608691	-0.788351	EIN4
scaffold0239_551511	1.04008	-0.675443	-0.74066	-1.08829	-0.904422	0.627234	0.876315	EIN4
scaffold1663_22838	0.681824	-0.0641303	0.796467	-1.80735	-1.22239	-1.0614	-1.33703	serine/threonine-protein kinase CTR1
scaffold0269_1289146	-9.62022	-8.84549	-9.32867	0	0	-0.77473	-0.291545	serine/threonine-protein kinase CTR1
scaffold0840_366136	-0.481709	-0.690379	-0.578922	-0.374877	-0.213466	-0.166207	-0.116253	serine/threonine-protein kinase CTR1
scaffold0269_1316207	-0.0845935	-1.13102	-0.719892	-1.19751	-0.937861	-0.151075	-0.302563	serine/threonine-protein kinase CTR1
scaffold0652_410309	-0.77942	-1.76624	-1.41376	-0.87701	-1.22821	0.10981	-0.593864	serine/threonine-protein kinase CTR1
scaffold0284_306828	0.173868	-0.302563	-0.465223	-1.34735	-1.01902	-0.87092	-0.379934	serine/threonine-protein kinase CTR1
scaffold0652_429526	-0.821933	-1.54507	-1.39079	-0.939739	-0.814209	-0.216602	-0.245351	serine/threonine-protein kinase CTR1-like
scaffold0981_32170	-1.64245	-2.74322	-1.29956	-0.83399	-1.65711	0.266787	-2	CTR1-like
scaffold0700_558828	-0.463077	-1.49562	-1.48899	-0.986679	-1.41593	0.0458644	-0.390013	CTR1-like
scaffold0371_662024	-0.113063	-0.557778	-2.12433	-0.557778	-1.87971	-0.113063	0.13156	CTR1-like
scaffold0121_23476	-0.44472	-1.8625	-1.45943	-1.28916	-1.4785	0.12862	-0.463787	CTR1-like
scaffold0692_207569	-0.178049	-1.13286	-0.903785	-0.797239	-0.843042	0.157576	-0.117306	CTR1-like
scaffold0692_227980	-4.29391	-4.48727	-2.7633	-0.893085	0.547488	-0.699733	-0.983126	CTR1-like
scaffold0698_272490	-0.535605	-1.8984	-1.30834	-1.15056	-1.53138	0.212238	-0.758647	CTR1-like
scaffold0093_375297	-0.0110706	-0.729392	-0.331533	-0.317389	-0.488258	0.400933	-0.167796	ethylene-insensitive protein 2
scaffold0050_2714677	0.00963299	-0.497006	-0.354601	-0.209013	-0.160276	0.297626	0.203957	ethylene-insensitive protein 2 isoform
scaffold0007_1670663	1.67855	2.21895	0.843274	-0.529985	-0.502699	-1.07039	0.332575	ethylene-insensitive protein 2 isoform
BGI_novel_G002819	-2.44485	1.38661	-1.36178	1.26108	0.5807	-2.57038	-0.50237	ethylene-insensitive protein 2 isoform
BGI_novel_G002818	-2.44485	1.38661	-1.36178	1.26108	0.5807	-2.57038	-0.50237	ethylene-insensitive protein 2 isoform
scaffold0525_635537	-0.318221	-1.36934	-0.877596	-1.00306	-0.61612	0.0480588	-0.056745	ethylene-insensitive3/ethylene-insensitive3-like protein
scaffold1700_26036	-0.466293	-1.48255	-1.29418	-0.946229	-1.39689	0.0700296	-0.569	ethylene-insensitive3/ethylene-insensitive3-like protein
scaffold0037_431087	0.0222838	-0.937904	-0.70482	-0.835264	-1.02168	0.124924	-0.294573	ethylene-insensitive3/ethylene-insensitive3-like protein
scaffold0716_283509	-0.474732	-0.512279	-0.946677	-0.193918	-0.467945	-0.156371	0.00399971	ethylene-insensitive3/ethylene-insensitive3-like protein
scaffold0690_138377	1.13622	-1.53798	-0.421966	-1.87849	-1.30637	0.795718	0.251821	EIN3-binding F-box protein 1 isoform
scaffold2989_3855	0.284729	-1.27723	-0.561879	-1.28298	-2.25873	0.278976	-1.41213	EIN3-binding F-box protein 1
scaffold0067_1462241	-0.365439	-1.10898	-0.526828	-1.16406	-1.541	-0.42052	-1.37961	EIN3-binding F-box protein 1
scaffold0140_984290	-0.51168	-0.249978	-0.649503	-0.847034	-1.23206	-1.10874	-1.09424	EIN3-binding F-box protein 1
scaffold1090_227977	-4.08746	-1.58496	-1.58496	0	0	-2.5025	-2.5025	EIN3-binding F-box protein 1
scaffold1090_235863	-0.697073	-1.23286	-0.983925	-0.552541	-1.636	-0.0167525	-1.34915	EIN3-binding F-box protein 1
scaffold0864_20762	-1.03562	-0.573185	-1.02915	1.03562	1.29278	0.573185	1.2863	ethylene-responsive transcription factor TINY
scaffold0754_396540	4.32193	-5.97728	-3.52233	-4.32193	1.3505	5.97728	9.19476	ethylene-responsive transcription factor TINY
BGI_novel_G001186	1.74267	-0.391982	0.750722	-1.7214	-1.26645	0.413251	-0.274507	ethylene-insensitive protein
scaffold1564_9190	-3.59694	-3.56635	-3.79008	-0.943416	-2.05889	-0.974005	-1.86575	ethylene-responsive transcription factor 1B
scaffold2026_18999	-10.733	-10.6357	-10.4584	0	0	-0.0972972	-0.274609	mitogen-activated protein kinase homolog NTF4
scaffold2364_19190	0.109148	-1.30978	-1.19622	-1.25292	-1.39822	0.16601	-0.0928488	ninja-family protein mc410

## Sheet: Table 5
Auxin signaling
GeneID	A0-VS-B0	A1-VS-B1	A2-VS-B2	B0-VS-B1	B0-VS-B2	A0-VS-A1	A0-VS-A2	Annotation
scaffold0320_1146091	-1.3	-2.31279	-1.3573	-0.288125	0.240051	0.722772	0.295456	AUX1
scaffold0631_542950	-0.241929	-2.5	-0.701439	-1.0674	-0.118473	1.20932	0.341037	AUX1
scaffold0492_67897	1.9	0.177074	1	-0.615169	-0.557778	1.13886	0.373327	TIR1
scaffold0350_1005670	1.2	0.18927	-0.485427	-1.39419	-1.83308	-0.363568	-0.127756	TIR1
scaffold0364_115852	-1.3	-1.47275	-0.648237	0.0297473	0.247928	0.196692	-0.409644	TIR1-like
scaffold0766_330332	-0.289398	-1.7	-0.849432	-0.598127	-0.439467	0.793362	0.120567	TIR1
scaffold1418_115819	-0.120854	-1.4	-0.356025	-1.02062	-0.815188	0.254587	-0.580017	TIR1
scaffold1418_119368	-0.207261	-1	-0.397242	-0.524449	-0.318386	0.302847	-0.128406	TIR1
scaffold0214_791246	7.1	-0.561879	-1.37851	-2.6845	-2.75489	4.9542	5.70044	AUX/IAA4
scaffold0319_1118315	5.1	1.13654	-0.491853	-0.416243	-1.05528	3.5025	4.49185	AUX/IAA28
scaffold1290_150580	2.3	-0.0962153	-0.709962	-0.681178	-0.300754	1.66879	2.66297	AUX/IAA26
scaffold4789_3384	1.6	0.424026	1.32748	-1.07741	-0.577022	0.0676868	-0.335378	AUX/IAA29
scaffold0097_1805789	1.1	0.138855	-0.0108203	-0.778508	-1.20077	0.177007	-0.0955777	AUX/IAA11
scaffold0910_102873	1	0.242791	-0.018859	-0.88158	-0.835286	-0.081173	0.226771	AUX/IAA27
scaffold0548_182005	0.648995	-2.1	-1.68914	-1.81385	-1.27518	0.955288	1.06295	AUX/IAA14
scaffold0239_815404	-0.274311	-1.6	-1.09301	-1.30006	-1.22703	0.0103714	-0.408331	AUX/IAA16
scaffold0168_1797736	0.119897	0.576391	1.8	0.224478	-0.450783	-0.232016	-2.13077	AUX/IAA28
scaffold0453_157840	0.493694	-0.888579	-1.7	-1.72718	-1.47721	-0.344911	0.736966	AUX/IAA27
scaffold0375_663805	1	0.583526	0.225439	-0.793328	-0.653736	-0.343302	0.154377	ARF1
scaffold0630_348265	-2.8	-2.54057	-3.10753	0.0671142	0	-0.189825	0.310021	ARF3
scaffold0526_234284	-1.8	-1.38773	-1.48624	-0.493989	-1.4236	-0.90995	-1.74105	ARF16
BGI_novel_G000309	-1.8	-2	-2.64943	-1.28109	-1.75316	-1.12832	-0.950963	ARF9-like
scaffold1571_4623	-1.1	-1.52686	-1.63161	-2.2951	-2.39328	-1.89941	-1.89283	ARF2
scaffold2397_19527	-0.621488	-2.7	-2.22239	-1.59192	-1.59192	0.488644	0.00898878	ARF3
scaffold0332_934594	-0.676605	-2.5	-1.82521	-1.45066	-1.65711	0.347818	-0.508506	ARF18
scaffold1195_150860	0.0369646	-2.3	-1.03975	-2.38606	-1.82111	-0.0682847	-0.744395	ARF19
scaffold1114_4212	-0.739797	-1.6	-1.83099	-2.01424	-1.79185	-1.13141	-0.700652	ARF16
scaffold0169_1143089	0.143188	-1.5	-0.99207	-1.32052	-1.19091	0.355084	-0.0556492	ARF2
scaffold2102_37403	-0.901907	-1.5	-1.93214	-1.05063	-1.3266	-0.426733	-0.296364	ARF6
scaffold0926_360496	0.405024	-1.4	-1.53542	-1.24847	-1.34727	0.532706	0.593176	ARF8
scaffold0058_2293486	-0.116333	-1.2	-0.867841	-0.770736	-0.708809	0.283793	0.0426997	ARF19
scaffold0807_252175	-0.512708	-1	-1.07403	-0.781467	-1.0555	-0.251391	-0.494187	ARF2
scaffold0370_998882	0.51245	-1.6939	-1.6	-2.51245	-0.956057	-0.306103	1.17932	ARF4
scaffold0724_330226	0.0754074	-0.77259	-1.4	-1.43296	-1.75489	-0.584963	-0.298658	ARF6
scaffold0356_63127	-0.0662041	-1.04278	-1.1	-0.0856356	-0.342475	0.201442	0.659012	ARF8
BGI_novel_G002839	-2.9	-5.97728	-5.9542	-4.58496	-4.58496	-1.53842	-1.5615	GH3
scaffold1212_116446	-2.6	-1.23239	-1.12266	0.130496	-0.51605	-1.2002	-1.95648	SAUR
BGI_novel_G002652	-2.5	-2.38187	-1.35755	-0.570316	-1.61471	-0.703018	-2.77173	SAUR
scaffold0932_96711	-0.673744	1.1	0.0766037	1.26863	-0.052329	-0.479115	-0.802677	SAUR
scaffold0086_1700691	-0.626948	-0.993227	-1	-0.72441	-1.05099	-0.358131	-0.635151	SAUR

## Sheet: Table 6
ABA signaling
GeneID	A0-VS-B0	A1-VS-B1	A2-VS-B2	B0-VS-B1	B0-VS-B2	A0-VS-A1	A0-VS-A2	Annotation
scaffold0999_330154	0.96782	1.4975	7.81378	0.52968	0.758499	0	-6.08746	PYL4
scaffold0447_121051	-0.269335	-1.25112	-1.14706	-1.24531	-1.19506	-0.263518	-0.317341	abscisic acid receptor PYL9
scaffold0161_765701	0.0722195	-1.96148	-1.40786	-1.27757	-1.37072	0.756132	0.109362	protein phosphatase 2C 6
scaffold0047_2139711	-0.672531	-2.48804	-2.76775	-1.22491	-2.1274	0.590593	-0.0321753	protein phosphatase 2C 8
scaffold1103_219395	-0.182379	-1.21644	-0.745559	-1.21752	-0.805391	-0.183451	-0.242211	basic leucine zipper 9
scaffold0993_11221	-0.0851844	-1.48806	-0.844059	-1.17201	-1.64144	0.23086	-0.882564	protein phosphatase 2C 16
scaffold0730_135346	0.326591	-1.18838	-0.45728	-1.25942	-1.51479	0.255555	-0.730924	protein phosphatase 2C 16
scaffold0045_195263	-0.677255	-2.55802	-2.44606	-0.769461	-1.09278	1.11131	0.676027	protein phosphatase 2C 24
scaffold0781_304699	0.627795	-2.13924	-1.19909	-0.929054	-0.938978	1.83799	0.887905	protein phosphatase 2C 24
scaffold1104_18041	0.342586	-1.07564	-1.06041	-0.48788	-0.74012	0.930347	0.662879	protein phosphatase 2C 37
scaffold1407_21870	0.120255	-2.03453	-1.32657	-0.878774	-0.851168	1.27601	0.59566	protein phosphatase 2C 37
scaffold1426_50839	-0.460696	-1.4254	-0.607158	-0.995369	-0.854506	-0.0306606	-0.708044	protein phosphatase 2C 50
scaffold0441_308181	-1.8365	-2.79256	-3.38606	-1.16993	-2.51785	-0.213868	-0.968291	protein phosphatase 2C 75 isoform
scaffold1048_69355	0.187627	-1.2136	-1.47307	-0.387926	-0.876425	1.0133	0.784271	PP2C77
scaffold0460_953849	0.0288861	-2.22682	-1.51417	-1.56539	-1.80317	0.690325	-0.26012	ABSCISIC ACID-INSENSITIVE 5-like protein 5
scaffold1127_172437	-0.403921	-1.34047	-1.02462	-0.550574	-0.972424	0.385972	-0.351725	ABSCISIC ACID-INSENSITIVE 5-like protein 5
scaffold1759_64614	-0.658362	-1.20289	-1.042	-0.934676	-1.09971	-0.390144	-0.716077	serine/threonine-protein kinase SRK2A
scaffold0154_1238730	-0.545865	-2.23151	-1.38071	-1.36773	-1.34656	0.317908	-0.511708	serine/threonine-protein kinase SRK2A
scaffold0162_1258352	1.3468	-0.117238	0.975478	-1.63005	-0.741082	-0.16601	-0.369757	serine/threonine-protein kinase SAPK1
scaffold0640_71695	-0.768417	-1.08374	-1.26149	-0.764858	-1.12907	-0.449537	-0.635996	serine/threonine-protein kinase SAPK3 isoform
scaffold0031_50360	-1.76292	-1.73	-2.37712	-0.523814	-1.17093	-0.556743	-0.556743	Serine/threonine-protein kinase SRK2E
scaffold0011_3892817	0.905613	1.71524	0.944674	-0.325802	-1.11815	-1.13543	-1.15721	bZIP transcription factor 53
scaffold0243_1185008	0.347879	-1.25827	-1.18459	-0.803941	-1.28649	0.802208	0.245985	bZIP transcription factor TRAB1
scaffold0598_408346	-1.8623	-1.29014	-0.0376901	-0.608771	-0.00381363	-1.18093	-1.82842	MLP-like protein 43
scaffold0430_516715	-0.722061	-1.4531	-1.06221	-1.19351	-2.1852	-0.462474	-1.84505	ABA responsive element binding factor
